# Supplementary material for: Molecular and morphological systematics of a new, reef forming, cupped oyster from the northern Arabian Gulf: Talonostrea salpinx new species
Source: Zookeys. 2021 Jun 10;1043:1–20. doi: 10.3897/zookeys.1043.66992 (PMC8213686; doi:10.3897/zookeys.1043.66992)
Supplement: XML Treatment for Talonostrea [file zookeys.1043.66992-treatment1.xml]

<!DOCTYPE tp:taxon-treatment
  PUBLIC "-//TaxonX//DTD Taxonomic Treatment Publishing DTD v0 20100105//EN" "tax-treatment-NSO.dtd">
<tp:taxon-treatment xmlns:tp="http://www.plazi.org/taxpub"><tp:treatment-meta><kwd-group><label>Taxon classification</label><kwd><named-content xmlns:xlink="http://www.w3.org/1999/xlink" content-type="kingdom">Animalia</named-content></kwd><kwd><named-content xmlns:xlink="http://www.w3.org/1999/xlink" content-type="order">Ostreida</named-content></kwd><kwd><named-content xmlns:xlink="http://www.w3.org/1999/xlink" content-type="family">Ostreidae</named-content></kwd></kwd-group><mixed-citation publication-type="journal"><person-group><name><surname>Al-Kandari</surname><given-names>Manal</given-names></name><name><surname>Oliver</surname><given-names>P. Graham</given-names></name><name><surname>Salvi</surname><given-names>Daniele</given-names></name></person-group><article-title>Molecular and morphological systematics of a new, reef forming, cupped oyster from the northern Arabian Gulf: <italic><tp:taxon-name><tp:taxon-name-part taxon-name-part-type="genus" reg="Talonostrea">Talonostrea</tp:taxon-name-part> <tp:taxon-name-part taxon-name-part-type="species" reg="salpinx">salpinx</tp:taxon-name-part></tp:taxon-name></italic> new species</article-title><source>Zookeys</source><day>10</day><month>6</month><year>2021</year><volume>1043</volume><fpage>1</fpage><lpage>20</lpage><pub-id pub-id-type="doi">10.3897/zookeys.1043.66992</pub-id></mixed-citation></tp:treatment-meta><tp:nomenclature><tp:taxon-name><object-id xmlns:xlink="http://www.w3.org/1999/xlink" content-type="arpha" xlink:type="simple">FD41097A-9D72-5660-9487-878B9F227080</object-id>
              <tp:taxon-name-part taxon-name-part-type="genus" reg="Talonostrea">Talonostrea</tp:taxon-name-part>
            </tp:taxon-name><tp:taxon-authority>X.-X. Li &amp; Z.-Y. Qi, 1994</tp:taxon-authority></tp:nomenclature><tp:treatment-sec sec-type="type species" id="SECID0EUHAG"><title>Type species.</title><p><italic><tp:taxon-name><tp:taxon-name-part taxon-name-part-type="genus" reg="Talonostrea">Talonostrea</tp:taxon-name-part> <tp:taxon-name-part taxon-name-part-type="species" reg="talonata">talonata</tp:taxon-name-part></tp:taxon-name></italic> X.-X. Li &amp; Z.-Y. Qi, 1994</p></tp:treatment-sec><tp:treatment-sec sec-type="Nominal species included" id="SECID0EFIAG"><title>Nominal species included.</title><p><italic><tp:taxon-name><tp:taxon-name-part taxon-name-part-type="genus" reg="Crassostrea">Crassostrea</tp:taxon-name-part> <tp:taxon-name-part taxon-name-part-type="species" reg="zhanjiangensis">zhanjiangensis</tp:taxon-name-part></tp:taxon-name></italic> X.-Y. Wu, S. Xiao &amp; Z. Yu, 2013</p></tp:treatment-sec><tp:treatment-sec sec-type="Definition" id="SECID0EWIAG"><title>Definition.</title><p>The genus <italic><tp:taxon-name><tp:taxon-name-part taxon-name-part-type="genus" reg="Talonostrea">Talonostrea</tp:taxon-name-part></tp:taxon-name></italic> was first defined on morphological characters alone and was then monotypic, the type species <italic><tp:taxon-name><tp:taxon-name-part taxon-name-part-type="genus" reg="Talonostrea">T.</tp:taxon-name-part> <tp:taxon-name-part taxon-name-part-type="species" reg="talonata">talonata</tp:taxon-name-part></tp:taxon-name></italic> being described simultaneously by <xref ref-type="bibr" rid="B19">Li and Qi (1994)</xref>. The oyster took the common name of the ‘cat’s paw oyster’ referring to the folded and broadly digitate margin of the upper valve. This contrasts with <italic><tp:taxon-name><tp:taxon-name-part taxon-name-part-type="genus" reg="Talonostrea">T.</tp:taxon-name-part> <tp:taxon-name-part taxon-name-part-type="species" reg="zhanjiangensis">zhanjiangensis</tp:taxon-name-part></tp:taxon-name></italic> and <italic><tp:taxon-name><tp:taxon-name-part taxon-name-part-type="genus" reg="Talonostrea">T.</tp:taxon-name-part> <tp:taxon-name-part taxon-name-part-type="species" reg="salpinx">salpinx</tp:taxon-name-part></tp:taxon-name></italic> (described below), where the upper valve is flat with or without narrow fluted extensions. <italic><tp:taxon-name><tp:taxon-name-part taxon-name-part-type="genus" reg="Talonostrea">Talonostrea</tp:taxon-name-part> <tp:taxon-name-part taxon-name-part-type="species" reg="salpinx">salpinx</tp:taxon-name-part></tp:taxon-name></italic> has the unique feature of possessing trumpet-shaped marginal projections. The shell, therefore, offers few if any defining characters. The anatomical character of a separated style sac observed in <italic><tp:taxon-name><tp:taxon-name-part taxon-name-part-type="genus" reg="Talonostrea">T.</tp:taxon-name-part> <tp:taxon-name-part taxon-name-part-type="species" reg="talonata">talonata</tp:taxon-name-part></tp:taxon-name></italic> has not been confirmed in <italic><tp:taxon-name><tp:taxon-name-part taxon-name-part-type="genus" reg="Talonostrea">T.</tp:taxon-name-part> <tp:taxon-name-part taxon-name-part-type="species" reg="zhanjiangensis">zhanjiangensis</tp:taxon-name-part></tp:taxon-name></italic> and at this time, we cannot be sure if this character is an apomorphy of <italic><tp:taxon-name><tp:taxon-name-part taxon-name-part-type="genus" reg="Talonostrea">T.</tp:taxon-name-part> <tp:taxon-name-part taxon-name-part-type="species" reg="talonata">talonata</tp:taxon-name-part></tp:taxon-name></italic> or a synapomorphy of the genus as a whole. The anatomical arrangement in <italic><tp:taxon-name><tp:taxon-name-part taxon-name-part-type="genus" reg="Talonostrea">T.</tp:taxon-name-part> <tp:taxon-name-part taxon-name-part-type="species" reg="salpinx">salpinx</tp:taxon-name-part></tp:taxon-name></italic> (see below) agrees with that of <italic><tp:taxon-name><tp:taxon-name-part taxon-name-part-type="genus" reg="Talonostrea">T.</tp:taxon-name-part> <tp:taxon-name-part taxon-name-part-type="species" reg="talonata">talonata</tp:taxon-name-part></tp:taxon-name></italic> as illustrated in <xref ref-type="bibr" rid="B8">Cavaleiro et al. (2019)</xref> and therefore does suggest that this is a defining feature of <italic><tp:taxon-name><tp:taxon-name-part taxon-name-part-type="genus" reg="Talonostrea">Talonostrea</tp:taxon-name-part></tp:taxon-name></italic>. As the anatomy of <italic><tp:taxon-name><tp:taxon-name-part taxon-name-part-type="genus" reg="Talonostrea">T.</tp:taxon-name-part> <tp:taxon-name-part taxon-name-part-type="species" reg="zhanjiangensis">zhanjiangensis</tp:taxon-name-part></tp:taxon-name></italic> has not been described, the genus <italic><tp:taxon-name><tp:taxon-name-part taxon-name-part-type="genus" reg="Talonostrea">Talonostrea</tp:taxon-name-part></tp:taxon-name></italic> is confirmed on molecular data alone (<xref ref-type="bibr" rid="B29">Salvi and Mariottini 2017</xref>) but it is possible that the separate style sac/mid gut character will prove to be a synapomorphy of the genus.</p></tp:treatment-sec><ref-list><ref id="B19"><mixed-citation xmlns:xlink="http://www.w3.org/1999/xlink" xlink:type="simple"><person-group><name name-style="western"><surname>Li</surname><given-names>X</given-names></name><name name-style="western"><surname>Qi</surname><given-names>Z</given-names></name></person-group> (<year>1994</year>) <article-title>Studies on the comparative anatomy, systematic classification and evolution of Chinese oysters (In Chinese).</article-title><source>Studia Marina Sinica</source><volume>35</volume>: <fpage>143</fpage>–<lpage>173</lpage>.</mixed-citation></ref><ref id="B8"><mixed-citation xmlns:xlink="http://www.w3.org/1999/xlink" xlink:type="simple"><person-group><name name-style="western"><surname>Cavaleiro</surname><given-names>NP</given-names></name><name name-style="western"><surname>Lazoski</surname><given-names>C</given-names></name><name name-style="western"><surname>Tureck</surname><given-names>CR</given-names></name><name name-style="western"><surname>Melo</surname><given-names>CMR</given-names></name><name name-style="western"><surname>do Amaral</surname><given-names>VS</given-names></name><name name-style="western"><surname>Lomovasky</surname><given-names>BJ</given-names></name><name name-style="western"><surname>Absher</surname><given-names>TM</given-names></name><name name-style="western"><surname>Solé-Cava</surname><given-names>AM</given-names></name></person-group> (<year>2019</year>) <article-title><italic><tp:taxon-name><tp:taxon-name-part taxon-name-part-type="genus">Crassostrea</tp:taxon-name-part> <tp:taxon-name-part taxon-name-part-type="species">talonata</tp:taxon-name-part></tp:taxon-name></italic>, a new threat to native oyster (<tp:taxon-name><tp:taxon-name-part taxon-name-part-type="class">Bivalvia</tp:taxon-name-part></tp:taxon-name>: <tp:taxon-name><tp:taxon-name-part taxon-name-part-type="family">Ostreidae</tp:taxon-name-part></tp:taxon-name>) culture in the Southwest Atlantic.</article-title><source>Journal of Experimental Marine Biology and Ecology</source><volume>511</volume>: <fpage>91</fpage>–<lpage>99</lpage>. <ext-link xlink:type="simple" ext-link-type="doi" xlink:href="10.1016/j.jembe.2018.11.011">https://doi.org/10.1016/j.jembe.2018.11.011</ext-link></mixed-citation></ref><ref id="B29"><mixed-citation xmlns:xlink="http://www.w3.org/1999/xlink" xlink:type="simple"><person-group><name name-style="western"><surname>Salvi</surname><given-names>D</given-names></name><name name-style="western"><surname>Mariottini</surname><given-names>P</given-names></name></person-group> (<year>2017</year>) <article-title>Molecular taxonomy in 2D: A novel ITS2 rRNA sequence-structure approach guides the description of the oysters’ subfamily <tp:taxon-name><tp:taxon-name-part taxon-name-part-type="subfamily">Saccostreinae</tp:taxon-name-part></tp:taxon-name> and the genus <italic><tp:taxon-name><tp:taxon-name-part taxon-name-part-type="genus">Magallana</tp:taxon-name-part></tp:taxon-name></italic> (<tp:taxon-name><tp:taxon-name-part taxon-name-part-type="class">Bivalvia</tp:taxon-name-part></tp:taxon-name>: <tp:taxon-name><tp:taxon-name-part taxon-name-part-type="family">Ostreidae</tp:taxon-name-part></tp:taxon-name>).</article-title><source>Zoological Journal of the Linnean Society</source><volume>179</volume>: <fpage>263</fpage>–<lpage>276</lpage>. <ext-link xlink:type="simple" ext-link-type="doi" xlink:href="10.1111/zoj.12455">https://doi.org/10.1111/zoj.12455</ext-link></mixed-citation></ref></ref-list></tp:taxon-treatment>
