# Supplementary material for: Molecular and morphological systematics of a new, reef forming, cupped oyster from the northern Arabian Gulf: Talonostrea salpinx new species
Source: Zookeys. 2021 Jun 10;1043:1–20. doi: 10.3897/zookeys.1043.66992 (PMC8213686; doi:10.3897/zookeys.1043.66992)
Supplement: XML Treatment for Talonostrea salpinx [file zookeys.1043.66992-treatment2.xml]

<!DOCTYPE tp:taxon-treatment
  PUBLIC "-//TaxonX//DTD Taxonomic Treatment Publishing DTD v0 20100105//EN" "tax-treatment-NSO.dtd">
<tp:taxon-treatment xmlns:tp="http://www.plazi.org/taxpub"><tp:treatment-meta><kwd-group><label>Taxon classification</label><kwd><named-content xmlns:xlink="http://www.w3.org/1999/xlink" content-type="kingdom">Animalia</named-content></kwd><kwd><named-content xmlns:xlink="http://www.w3.org/1999/xlink" content-type="order">Ostreida</named-content></kwd><kwd><named-content xmlns:xlink="http://www.w3.org/1999/xlink" content-type="family">Ostreidae</named-content></kwd></kwd-group><mixed-citation publication-type="journal"><person-group><name><surname>Al-Kandari</surname><given-names>Manal</given-names></name><name><surname>Oliver</surname><given-names>P. Graham</given-names></name><name><surname>Salvi</surname><given-names>Daniele</given-names></name></person-group><article-title>Molecular and morphological systematics of a new, reef forming, cupped oyster from the northern Arabian Gulf: <italic><tp:taxon-name><tp:taxon-name-part taxon-name-part-type="genus" reg="Talonostrea">Talonostrea</tp:taxon-name-part> <tp:taxon-name-part taxon-name-part-type="species" reg="salpinx">salpinx</tp:taxon-name-part></tp:taxon-name></italic> new species</article-title><source>Zookeys</source><day>10</day><month>6</month><year>2021</year><volume>1043</volume><fpage>1</fpage><lpage>20</lpage><pub-id pub-id-type="doi">10.3897/zookeys.1043.66992</pub-id></mixed-citation></tp:treatment-meta><tp:nomenclature><tp:taxon-name><object-id xmlns:xlink="http://www.w3.org/1999/xlink" content-type="arpha" xlink:type="simple">D489EEA5-3247-55BA-A5B0-93EE7D65EE85</object-id>
              <tp:taxon-name-part taxon-name-part-type="genus" reg="Talonostrea">Talonostrea</tp:taxon-name-part>
              <tp:taxon-name-part taxon-name-part-type="species" reg="salpinx">salpinx</tp:taxon-name-part>
              <object-id xmlns:xlink="http://www.w3.org/1999/xlink" content-type="zoobank" xlink:type="simple">http://zoobank.org/533F31DC-1107-432E-BA79-279793A7C81F</object-id>
            </tp:taxon-name><tp:taxon-authority>Oliver, Salvi &amp; Al-Kandari</tp:taxon-authority><tp:taxon-status xmlns:xlink="http://www.w3.org/1999/xlink" xlink:type="simple">sp. nov.</tp:taxon-status></tp:nomenclature><tp:treatment-sec sec-type="material" id="SECID0ETOAG"><title>Material examined.</title><p>All type material deposited in the National Museum of Wales (NMW.Z) Kuwait • 20 + specimens in two clumps; Kuwait Bay, between Ashairij and Umm Al-Namil Island; <named-content xmlns:xlink="http://www.w3.org/1999/xlink" content-type="dwc:verbatimCoordinates" xlink:type="simple"><named-content content-type="geo-json" specific-use="{&#34;type&#34;:&#34;Point&#34;,&#34;coordinates&#34;:[47.851735,29.382423]}" id="NCID0E3OAG" xlink:type="simple">29.382423°N, 47.851735°E</named-content></named-content>; intertidal as clumps on rocks and stones; 30 Nov 2019; PG Oliver leg. (Fig. <xref ref-type="fig" rid="F4">4</xref>). <bold><italic>Holotype</italic></bold> (Shell h in Fig. <xref ref-type="fig" rid="F4">4A–C</xref>) Kuwait • 1 shell; same collection data as for preceding; NMW.Z.2021.009.001; lower valve length 39.1mm, upper valve length 33.1 mm. <bold><italic>Paratypes</italic></bold> (Fig. <xref ref-type="fig" rid="F4">4D</xref>, to illustrate variation in internal colouration only) Kuwait • 11 specimens used in sequencing; collection data as for preceding; NMW.Z. 2021. 009.002/1–11.</p><fig id="F4" position="float" orientation="portrait"><object-id xmlns:xlink="http://www.w3.org/1999/xlink" content-type="doi" xlink:type="simple">10.3897/zookeys.1043.66992.figure4</object-id><object-id xmlns:xlink="http://www.w3.org/1999/xlink" content-type="arpha" xlink:type="simple">6F220A86-8DE1-5AFA-A661-64346DE4E86B</object-id><label>Figure 4.</label><caption><p><italic><tp:taxon-name><tp:taxon-name-part taxon-name-part-type="genus" reg="Talonostrea">Talonostrea</tp:taxon-name-part> <tp:taxon-name-part taxon-name-part-type="species" reg="salpinx">salpinx</tp:taxon-name-part></tp:taxon-name></italic> sp. nov. from Ashairij <bold>A, B</bold> clump with and without upper valves, shell h is holotype <bold>C</bold> inner views of lower and upper valves of holotype, NMW.Z. 2021.009. 001 <bold>D</bold> inner views of upper valves of five paratypes showing variation in shape and colouration, NMW.Z.009.002 <bold>E</bold> upper valve with a trumpet shapes projection, arrowed <bold>F</bold> a small upper valve showing radial purple-black colour banding.</p></caption><graphic xmlns:xlink="http://www.w3.org/1999/xlink" xlink:href="zookeys-1043-001-g004.jpg" position="float" orientation="portrait" xlink:type="simple" id="oo_553830.jpg"><uri content-type="original_file" xlink:type="simple">https://binary.pensoft.net/fig/553830</uri></graphic></fig></tp:treatment-sec><tp:treatment-sec sec-type="material" id="SECID0EVQAG"><title>Other material.</title><p>Kuwait • remainder of shells in clumps; same collection data as for preceding; NMW.Z.2021.009.003. Kuwait • 20 + specimens in three clumps; Khor Al-Subiyah, Al Maghasil; <named-content xmlns:xlink="http://www.w3.org/1999/xlink" content-type="dwc:verbatimCoordinates" xlink:type="simple"><named-content content-type="geo-json" specific-use="{&#34;type&#34;:&#34;Point&#34;,&#34;coordinates&#34;:[48.095670,29.741270]}" id="NCID0E5QAG" xlink:type="simple">29.74127°N, 48.09567°E</named-content></named-content>; upper intertidal reef forming on beach rock; 15 Nov 2015 and Dec 2019; PG Oliver leg. (Fig. <xref ref-type="fig" rid="F5">5</xref>). <bold><italic>Paratypes.</italic></bold> Kuwait • 12 specimens used in sequencing; collection data as for preceding; NMW.Z.2021.009.004/1–12. <bold><italic>Paratypes</italic>.</bold> Kuwait • remainder of shells in clumps; same collection data as for preceding, NMW.Z.2021.009.005 (Fig. <xref ref-type="fig" rid="F5">5A, B, E</xref>). Kuwait • 50 + specimens; Kuwait Bay, Umm Al-Namil island; <named-content xmlns:xlink="http://www.w3.org/1999/xlink" content-type="dwc:verbatimCoordinates" xlink:type="simple"><named-content content-type="geo-json" specific-use="{&#34;type&#34;:&#34;Point&#34;,&#34;coordinates&#34;:[47.870750,29.386870]}" id="NCID0EVRAG" xlink:type="simple">29.38687°N, 47.87075°E</named-content></named-content>; on stones, cobbles and rock in the upper intertidal; 29 March 2021; Manal Al-Kandari leg. <bold><italic>Paratypes</italic>.</bold> Kuwait • 12 specimens; collection data as for preceding; NMW.Z.2021.009.006 (Fig. <xref ref-type="fig" rid="F6">6A–C</xref>) including shells from dissections.</p><fig id="F5" position="float" orientation="portrait"><object-id xmlns:xlink="http://www.w3.org/1999/xlink" content-type="doi" xlink:type="simple">10.3897/zookeys.1043.66992.figure5</object-id><object-id xmlns:xlink="http://www.w3.org/1999/xlink" content-type="arpha" xlink:type="simple">2995DBE4-4BCC-5B60-A3EB-67BDE2798D7A</object-id><label>Figure 5.</label><caption><p><italic><tp:taxon-name><tp:taxon-name-part taxon-name-part-type="genus" reg="Talonostrea">Talonostrea</tp:taxon-name-part> <tp:taxon-name-part taxon-name-part-type="species" reg="salpinx">salpinx</tp:taxon-name-part></tp:taxon-name></italic> sp. nov. Paratypes from Khor Al-Subiyah, NMW.Z.2021.009.005 <bold>A, B</bold> clump with and without upper valves <bold>C</bold> in situ photograph of a shell from a sheltered position <bold>D</bold> small upper valve with an array of trumpet-shaped projections along margin <bold>E</bold> Inner views of four shells showing variation in shape and internal colouration.</p></caption><graphic xmlns:xlink="http://www.w3.org/1999/xlink" xlink:href="zookeys-1043-001-g005.jpg" position="float" orientation="portrait" xlink:type="simple" id="oo_553831.jpg"><uri content-type="original_file" xlink:type="simple">https://binary.pensoft.net/fig/553831</uri></graphic></fig></tp:treatment-sec><tp:treatment-sec sec-type="type locality" id="SECID0ECTAG"><title>Type locality.</title><p>Kuwait, Kuwait Bay, between Ashairij and Umm Al-Namil Island, <named-content xmlns:xlink="http://www.w3.org/1999/xlink" content-type="dwc:verbatimCoordinates" xlink:type="simple"><named-content content-type="geo-json" specific-use="{&#34;type&#34;:&#34;Point&#34;,&#34;coordinates&#34;:[47.851735,29.382423]}" id="NCID0ELTAG" xlink:type="simple">29.382423°N, 47.851735°E</named-content></named-content>, intertidal attached to rocks and cobbles, 30 Nov 2019, PG Oliver leg.</p></tp:treatment-sec><tp:treatment-sec sec-type="Derivation of name" id="SECID0EQTAG"><title>Derivation of name.</title><p><italic><tp:taxon-name><tp:taxon-name-part taxon-name-part-type="genus" reg="Talonostrea"/><tp:taxon-name-part taxon-name-part-type="species" reg="salpinx">salpinx</tp:taxon-name-part></tp:taxon-name></italic>, Greek, a trumpet; referring to the marginal trumpet-shaped projections typical of this species</p></tp:treatment-sec><tp:treatment-sec sec-type="description" id="SECID0EAUAG"><title>Description.</title><p>(<bold>Type series from Ashairij</bold>) Maximum size recorded 41 mm. Specimens of all sizes found growing on or among others creating dense clumps. Shells thin but robust. The lower (left) valve openly cupped, umbonal cavity shallow (Fig. <xref ref-type="fig" rid="F4">4B</xref>). Margins undulating, slightly raised, roundly digitate and occasionally drawn out into blunt spines. The attachment area is large, furnished with spines and foliations. The inner shell layer is white with brown to black pigmented adductor scars.</p><p>Upper (right) valve smaller than and fitting into lower valve (Fig. <xref ref-type="fig" rid="F4">4A</xref>). Rather flat but undulating, nacreous free margin very narrow. Outline variable, mostly oval some irregularly subquadrate to lingulate. External surface often worn smooth, or weakly foliaceous but not raised into commarginal frills. Occasional shells have open trumpet-shaped projections arising from the margins (Fig. <xref ref-type="fig" rid="F4">4E</xref>); these are formed by convoluted folding and do not form an entire tube. These trumpet-shaped spines are found mostly in small shells in sheltered sites. Hinge relatively narrow, ligament alivincular, amphidetic; dorsal area not greatly elongated. Chomata absent. External colouration mostly obscured by surface algae but pale grey, some with traces of purple radial streaks, these more prominent in small shells (Fig. <xref ref-type="fig" rid="F4">4F</xref>). The inner shell layer mostly white, inner margin frequently tinged with pale orange and dark grey, crescentic adductor scar mostly black, some brown, some lacking colour except for a dark ventral rim (Fig. <xref ref-type="fig" rid="F4">4C, D</xref>)</p><p>(<bold>Paratype series from Khor Al-Subiyah</bold>) (Fig. <xref ref-type="fig" rid="F5">5A–E</xref>) Maximum size recorded 30 mm. Specimens of all sizes forming a continuous reef over beach rock. The shells are thin but not fragile.</p><p>The lower valve is deeply cupped often with a deeper umbonal cavity related to the extension of the dorsal hinge plate. Attachment area over most of lower valve with interlocking spines and foliations. Outline is mostly oval but can be distorted into many shapes from lingulate to subcircular; the free margin is upturned, weakly convoluted with short blunt spines; except where growing in sheltered or uncrowded condition where the margins can be greatly extended into spathulate spines (Fig. <xref ref-type="fig" rid="F5">5C</xref>). Chomata are absent. The ligament is alivincular, the dorsal plate often elongated usually amphidetic but coiling in some. The inner shell layer colour white; adductor scar crescentic reddish-brown to dark brown/black in colour, colouration often extending into the umbonal cavity.</p><p>Upper valve smaller than, and fitting into lower valve. Rather flat but undulating, nacreous free margin very narrow slightly elevated. External surface weakly foliaceous but not raised into commarginal frills. Shells sheltered among others and juveniles frequently display open trumpet-shaped projections as above (Fig. <xref ref-type="fig" rid="F5">5D</xref>). External colouration is mostly obscured by algal growth but is underlying greyish-beige; juvenile shells and those in sheltered positions may have coloured radial bands of a purple-black hue (Fig. <xref ref-type="fig" rid="F5">5C</xref>). Chomata are absent. The inner shell layer is white with the crescentic adductor scar brown to brown-black in colour (Fig. <xref ref-type="fig" rid="F5">5E</xref>).</p><p>(<bold>Paratype series from Umm Al-Namil</bold>) (Fig. <xref ref-type="fig" rid="F6">6A–D</xref>) Maximum size recorded 35 mm. Specimens of all sizes are found attached in clumps (Fig. <xref ref-type="fig" rid="F6">6E</xref>) to stones and cobbles or encrusting rocks (Fig. <xref ref-type="fig" rid="F6">6F</xref>). While most of these are identical to the type series (Fig. <xref ref-type="fig" rid="F6">6F</xref>) those from sheltered sites are rather thin, may have marginal extensions that are easily broken and often exhibit a more vivid colouration.</p><fig id="F6" position="float" orientation="portrait"><object-id xmlns:xlink="http://www.w3.org/1999/xlink" content-type="doi" xlink:type="simple">10.3897/zookeys.1043.66992.figure6</object-id><object-id xmlns:xlink="http://www.w3.org/1999/xlink" content-type="arpha" xlink:type="simple">D2710081-256D-5525-B6AB-0DAAA7989570</object-id><label>Figure 6.</label><caption><p><italic><tp:taxon-name><tp:taxon-name-part taxon-name-part-type="genus" reg="Talonostrea">Talonostrea</tp:taxon-name-part> <tp:taxon-name-part taxon-name-part-type="species" reg="salpinx">salpinx</tp:taxon-name-part></tp:taxon-name></italic> sp. nov. shells from Umm Al-Namil <bold>A, B</bold> external and internal views of a shell with marginal fluted spines, Paratypes NMW.Z.2021.009.006/ <bold>C, D</bold> Paratypes, NMW.Z.2021.009.006/2–3, shells of differing colours and lacking marginal fluted spines <bold>E</bold> clump of shells some with fluted spines associated with the tubeworm <italic><tp:taxon-name><tp:taxon-name-part taxon-name-part-type="genus" reg="Spirobranchus">Spirobranchus</tp:taxon-name-part> <tp:taxon-name-part taxon-name-part-type="species" reg="kraussi">kraussi</tp:taxon-name-part></tp:taxon-name></italic> (Baird, 1864) and the barnacle <italic><tp:taxon-name><tp:taxon-name-part taxon-name-part-type="genus" reg="Amphibalanus">Amphibalanus</tp:taxon-name-part> <tp:taxon-name-part taxon-name-part-type="species" reg="amphitrite">amphitrite</tp:taxon-name-part></tp:taxon-name></italic> (Darwin, 1854). F, rock encrusted with irregular shaped shells mostly lacking fluted spines.</p></caption><graphic xmlns:xlink="http://www.w3.org/1999/xlink" xlink:href="zookeys-1043-001-g006.jpg" position="float" orientation="portrait" xlink:type="simple" id="oo_553832.jpg"><uri content-type="original_file" xlink:type="simple">https://binary.pensoft.net/fig/553832</uri></graphic></fig><p>Attachment area small, free area with 5–7 prominent folds extending as furrowed spines (Fig. <xref ref-type="fig" rid="F6">6B</xref>). Outline is mostly oval but can be distorted into many shapes from lingulate to subcircular. Chomata absent. The ligament alivincular, dorsal plate often elongated usually amphidetic but coiling in some. The inner shell layer colour white: adductor scar crescentic reddish-brown to dark brown/black in colour, colouration often extending into the umbonal cavity (Fig. <xref ref-type="fig" rid="F6">6B</xref>).</p><p>Upper valve smaller than, and fitting into lower valve. Rather flat but undulating, nacreous free margin narrow, slightly elevated and extended as spines (Fig. <xref ref-type="fig" rid="F6">6A</xref>) fitting into furrows of lower valve. External surface weakly foliaceous, not raised into commarginal frills. External colouration ranging from uniformly dull grey, dirty white, to beige with purple-brown radial stripes extending onto spines (Fig. <xref ref-type="fig" rid="F6">6A</xref>); few golden brown (Fig. <xref ref-type="fig" rid="F6">6D</xref>) to purple-black all over (Fig. <xref ref-type="fig" rid="F6">6C</xref>). Chomata absent. Nacreous layer white with the crescentic adductor scar brown to brown-black in colour (Fig. <xref ref-type="fig" rid="F6">6A</xref>).</p><p><bold><italic>Anatomy</italic></bold> (Fig. <xref ref-type="fig" rid="F7">7</xref>). Preserved specimens from Umm Al-Namil were opened by severing the ligament, levering the upper valve open slightly and then slicing the adductor muscle to free the upper valve. The animals were then dissected by sequentially removing the mantle (Fig. <xref ref-type="fig" rid="F7">7A</xref>), the ctenidia and finally dissecting into the visceral mass removing gonad and digestive diverticula tissue to reveal the alimentary system (Fig. <xref ref-type="fig" rid="F7">7B</xref>). Tissues have been stained in Methyl Blue to aid contrast.</p><fig id="F7" position="float" orientation="portrait"><object-id xmlns:xlink="http://www.w3.org/1999/xlink" content-type="doi" xlink:type="simple">10.3897/zookeys.1043.66992.figure7</object-id><object-id xmlns:xlink="http://www.w3.org/1999/xlink" content-type="arpha" xlink:type="simple">21E8666A-7FED-5D5A-98AB-A2716195782B</object-id><label>Figure 7.</label><caption><p>Anatomy of <italic><tp:taxon-name><tp:taxon-name-part taxon-name-part-type="genus" reg="Talonostrea">Talonostrea</tp:taxon-name-part> <tp:taxon-name-part taxon-name-part-type="species" reg="salpinx">salpinx</tp:taxon-name-part></tp:taxon-name></italic> sp. nov. <bold>A</bold> gross view after removal of upper (right) valve <bold>B</bold> gross view including route of alimentary canal after removal of ctenidia, gonad and digestive diverticula <bold>C</bold> mantle edge <bold>D</bold> rectum and anus <bold>E</bold> excised labial palp <bold>F</bold> portion of ctenidium showing fine structures. Abbreviation: am, adductor muscle; an, anus; cp, ciliated pad; ct, ctenidium; ct/m, ctenidium mantle edge junction; hg, hind gut; hg loop, hind gut loop behind stomach; imf, inner mantle fold; ljct, longitudinal junction; lp, labial palp; me, mantle edge; mg, mid gut; mmf, middle mantle fold; mt, mantle; oe,oesophagus; og, oral groove; pc, pericardium; r, rectum; rods, ctenidial filaments; s, stomach; ss, style sac; tjct, transverse junction; vm, visceral mass.</p></caption><graphic xmlns:xlink="http://www.w3.org/1999/xlink" xlink:href="zookeys-1043-001-g007.jpg" position="float" orientation="portrait" xlink:type="simple" id="oo_553833.jpg"><uri content-type="original_file" xlink:type="simple">https://binary.pensoft.net/fig/553833</uri></graphic></fig><p>The mantle in its preserved and contracted condition shows an array of radial folds (Fig. <xref ref-type="fig" rid="F7">7B</xref>). Mantle edge free except at the ventral margin where it is joined to the ctenidium. Mantle edge with three folds, middle fold with short pigmented, tuberculated, tentacles typically arranged with a one large one small pattern (Fig. <xref ref-type="fig" rid="F7">7C</xref>), inner fold with simple smooth unpigmented tentacles all of equal size and shape (Fig. <xref ref-type="fig" rid="F7">7C</xref>).</p><p>Adductor muscle crescent shaped in a posterior ventral position; pericardium immediately dorsal to it (Fig. <xref ref-type="fig" rid="F7">7A</xref>). Ctenidium of two reflected demibranchs (Fig. <xref ref-type="fig" rid="F7">7A</xref>), filamental rods bundled into groups of 10–12 by longitudinal and transverse junctions (Fig. <xref ref-type="fig" rid="F7">7F</xref>). Labial palps triangular, inner faces entirely with sorting ridges, oral groove smooth, short (Fig. <xref ref-type="fig" rid="F7">7E</xref>).</p><p>Alimentary system (Fig. <xref ref-type="fig" rid="F7">7B</xref>) of large stomach within visceral mass dorsal of pericardium, surrounded by digestive diverticula; oesophagus enters dorsally; mid gut and style sac open on lower anterior side of visceral mass; style sac long, curving ventrally towards adductor muscle; mid gut running towards the posterior below the stomach and then hind gut travels on the posterior side dorsally before plunging under the stomach, curving ventrally, appearing through the pericardium and running as rectum around posterior of adductor muscle; anus simple slightly elevated (Fig. <xref ref-type="fig" rid="F7">7D</xref>).</p></tp:treatment-sec><tp:treatment-sec sec-type="habitat" id="SECID0ED3AG"><title>Habitat.</title><p><italic><tp:taxon-name><tp:taxon-name-part taxon-name-part-type="genus" reg="Talonostrea">Talonostrea</tp:taxon-name-part> <tp:taxon-name-part taxon-name-part-type="species" reg="salpinx">salpinx</tp:taxon-name-part></tp:taxon-name></italic> is an oyster of the upper and middle shores living attached to exposed hard substrates. Extensive oyster growth is seen in Khor Al-Subiyah and the western end of Kuwait Bay. The waters of these localities are highly turbid and often hypersaline (<xref ref-type="bibr" rid="B4">Al-Yamani et al. 2004</xref>), the intertidal environment is further stressed by experiencing a summer air temperature maximum of 50°C and a winter minimum occasionally as low as 0°C. The summer salinity at Ashairij has been measured at 47 ppt whereas to the south it is around 45 ppt (<xref ref-type="bibr" rid="B22">Pokavinich et al. 2013</xref>). In Khor Al-Subiyah the salinity can be variable depending on the discharge from the Tigris and Euphrates rivers through the Shatt el Arab (<xref ref-type="bibr" rid="B21">Omar and Roy 2014</xref>). The indications are that <italic><tp:taxon-name><tp:taxon-name-part taxon-name-part-type="genus" reg="Talonostrea">T.</tp:taxon-name-part> <tp:taxon-name-part taxon-name-part-type="species" reg="salpinx">salpinx</tp:taxon-name-part></tp:taxon-name></italic> can survive multiple extremes of turbidity, air temperature and salinity.</p></tp:treatment-sec><tp:treatment-sec sec-type="distribution" id="SECID0EL4AG"><title>Distribution.</title><p><italic><tp:taxon-name><tp:taxon-name-part taxon-name-part-type="genus" reg="Talonostrea">Talonostrea</tp:taxon-name-part> <tp:taxon-name-part taxon-name-part-type="species" reg="salpinx">salpinx</tp:taxon-name-part></tp:taxon-name></italic> has been found or recorded from a number of locations other than that cited in Material examined. The current distribution can be summarised as the south-eastern area of Kuwait Bay, from Raz Kazmah to Umm Al-Namil Island where extensive fields are present, and the oysters are attached to low rocks and loose cobbles. Throughout Khor Al-Subiyah, including Khor Al-Milh adjacent to Warbah Island in the very north of Boubyan, where oysters form intertidal reefs and mounds. It has also been found at an unlisted locality in Iran (see Discussion).</p></tp:treatment-sec><tp:treatment-sec sec-type="remarks" id="SECID0E34AG"><title>Remarks.</title><p>The shell morphology of <italic><tp:taxon-name><tp:taxon-name-part taxon-name-part-type="genus" reg="Talonostrea">T.</tp:taxon-name-part> <tp:taxon-name-part taxon-name-part-type="species" reg="salpinx">salpinx</tp:taxon-name-part></tp:taxon-name></italic> is in keeping with other crassostreines in lacking any chomata. Unusual for the subfamily is the presence of the trumpet-shaped marginal projections as these are not recorded for any other Indo-Pacific <italic><tp:taxon-name><tp:taxon-name-part taxon-name-part-type="genus" reg="Magallana">Magallana</tp:taxon-name-part></tp:taxon-name></italic> or <italic><tp:taxon-name><tp:taxon-name-part taxon-name-part-type="genus" reg="Talonostrea">Talonostrea</tp:taxon-name-part></tp:taxon-name></italic> nor indeed for any Atlantic <italic><tp:taxon-name><tp:taxon-name-part taxon-name-part-type="genus" reg="Crassostrea">Crassostrea</tp:taxon-name-part></tp:taxon-name></italic> (<xref ref-type="bibr" rid="B14">Inaba and Torigoe 2004</xref>). The adductor scar is strongly pigmented in the larger shells, a character not shared by <italic><tp:taxon-name><tp:taxon-name-part taxon-name-part-type="genus" reg="Talonostrea">T.</tp:taxon-name-part> <tp:taxon-name-part taxon-name-part-type="species" reg="talonata">talonata</tp:taxon-name-part></tp:taxon-name></italic> but present in <italic><tp:taxon-name><tp:taxon-name-part taxon-name-part-type="genus" reg="Talonostrea">T.</tp:taxon-name-part> <tp:taxon-name-part taxon-name-part-type="species" reg="zhanjiangensis">zhanjiangensis</tp:taxon-name-part></tp:taxon-name></italic>.</p><p><italic><tp:taxon-name><tp:taxon-name-part taxon-name-part-type="genus" reg="Talonostrea">Talonostrea</tp:taxon-name-part> <tp:taxon-name-part taxon-name-part-type="species" reg="talonata">talonata</tp:taxon-name-part></tp:taxon-name></italic> is known as the ‘cat’s paw oyster’ (<xref ref-type="bibr" rid="B19">Li and Qi 1994</xref>; <xref ref-type="bibr" rid="B8">Cavaleiro et al. 2019</xref>) due to it having a strongly ridged and digitate upper valve and in this feature is very different from <italic><tp:taxon-name><tp:taxon-name-part taxon-name-part-type="genus" reg="Talonostrea">T.</tp:taxon-name-part> <tp:taxon-name-part taxon-name-part-type="species" reg="salpinx">salpinx</tp:taxon-name-part></tp:taxon-name></italic>. The only other <italic><tp:taxon-name><tp:taxon-name-part taxon-name-part-type="genus" reg="Talonostrea">Talonostrea</tp:taxon-name-part></tp:taxon-name></italic> is <italic><tp:taxon-name><tp:taxon-name-part taxon-name-part-type="genus" reg="Talonostrea">T.</tp:taxon-name-part> <tp:taxon-name-part taxon-name-part-type="species" reg="zhanjiangensis">zhanjiangensis</tp:taxon-name-part></tp:taxon-name></italic><xref ref-type="bibr" rid="B34">Wu et al. 2013</xref>. and here there is greater similarity with <italic><tp:taxon-name><tp:taxon-name-part taxon-name-part-type="genus" reg="Talonostrea">T.</tp:taxon-name-part> <tp:taxon-name-part taxon-name-part-type="species" reg="salpinx">salpinx</tp:taxon-name-part></tp:taxon-name></italic> in having a weakly undulating cupped lower valve and a rather flat featureless upper valve but lacking trumpet-shaped marginal projections. Due to the more rounded upper valve, <italic><tp:taxon-name><tp:taxon-name-part taxon-name-part-type="genus" reg="Talonostrea">T.</tp:taxon-name-part> <tp:taxon-name-part taxon-name-part-type="species" reg="zhanjiangensis">zhanjiangensis</tp:taxon-name-part></tp:taxon-name></italic> has been given the common name of the “cats ear oyster” (<xref ref-type="bibr" rid="B34">Wu et al. 2013</xref>), perhaps <italic><tp:taxon-name><tp:taxon-name-part taxon-name-part-type="genus" reg="Talonostrea">T.</tp:taxon-name-part> <tp:taxon-name-part taxon-name-part-type="species" reg="salpinx">salpinx</tp:taxon-name-part></tp:taxon-name></italic> should be known as the ‘tufted cat’s ear oyster’ in reference to the marginal projections.</p><p>The morphology and molecular results of <italic><tp:taxon-name><tp:taxon-name-part taxon-name-part-type="genus" reg="Talonostrea">T.</tp:taxon-name-part> <tp:taxon-name-part taxon-name-part-type="species" reg="salpinx">salpinx</tp:taxon-name-part></tp:taxon-name></italic> clearly indicate that this new species belongs to the Pacific cupped oyster lineage, with a closer affinity to the Chinese species of <italic><tp:taxon-name><tp:taxon-name-part taxon-name-part-type="genus" reg="Talonostrea">Talonostrea</tp:taxon-name-part></tp:taxon-name></italic> rather than to the more widespread <italic><tp:taxon-name><tp:taxon-name-part taxon-name-part-type="genus" reg="Magallana">Magallana</tp:taxon-name-part></tp:taxon-name></italic> species. This is supported also in the morphology where both <italic><tp:taxon-name><tp:taxon-name-part taxon-name-part-type="genus" reg="Talonostrea">T.</tp:taxon-name-part> <tp:taxon-name-part taxon-name-part-type="species" reg="salpinx">salpinx</tp:taxon-name-part></tp:taxon-name></italic> and <italic><tp:taxon-name><tp:taxon-name-part taxon-name-part-type="genus" reg="Talonostrea">T.</tp:taxon-name-part> <tp:taxon-name-part taxon-name-part-type="species" reg="talonata">talonata</tp:taxon-name-part></tp:taxon-name></italic> share the character of the style sac and mid gut being separate for most of their lengths while in <italic><tp:taxon-name><tp:taxon-name-part taxon-name-part-type="genus" reg="Magallana">Magallana</tp:taxon-name-part></tp:taxon-name></italic> and <italic><tp:taxon-name><tp:taxon-name-part taxon-name-part-type="genus" reg="Crassostrea">Crassostrea</tp:taxon-name-part></tp:taxon-name></italic> the mid gut and style sac run together. A discrepancy between the route of the mid gut as illustrated by <xref ref-type="bibr" rid="B19">Li and Qi (1994)</xref> and that of <xref ref-type="bibr" rid="B8">Cavaleiro et al. (2019)</xref> for <italic><tp:taxon-name><tp:taxon-name-part taxon-name-part-type="genus" reg="Talonostrea">T.</tp:taxon-name-part> <tp:taxon-name-part taxon-name-part-type="species" reg="talonata">talonata</tp:taxon-name-part></tp:taxon-name></italic> exists. In <xref ref-type="bibr" rid="B19">Li and Qi (1994)</xref> the mid gut of <italic><tp:taxon-name><tp:taxon-name-part taxon-name-part-type="genus" reg="Talonostrea">T.</tp:taxon-name-part> <tp:taxon-name-part taxon-name-part-type="species" reg="talonata">talonata</tp:taxon-name-part></tp:taxon-name></italic> is shown running to the anterior before curving over the face of the stomach whereas in <xref ref-type="bibr" rid="B8">Cavaleiro et al. (2019)</xref>, and in <italic><tp:taxon-name><tp:taxon-name-part taxon-name-part-type="genus" reg="Talonostrea">T.</tp:taxon-name-part> <tp:taxon-name-part taxon-name-part-type="species" reg="salpinx">salpinx</tp:taxon-name-part></tp:taxon-name></italic>, the mid gut runs toward the posterior. Without Chinese specimens to dissect we are unable to tell if the difference is real or an artifact in the illustration by <xref ref-type="bibr" rid="B19">Li and Qi (1994)</xref>. The detailed anatomy of <italic><tp:taxon-name><tp:taxon-name-part taxon-name-part-type="genus" reg="Talonostrea">T.</tp:taxon-name-part> <tp:taxon-name-part taxon-name-part-type="species" reg="zhanjiangensis">zhanjiangensis</tp:taxon-name-part></tp:taxon-name></italic> has never been described. <xref ref-type="bibr" rid="B32">Torigoe (1981)</xref> described the mantle tentacles of the major genera noting that for the inner fold of <tp:taxon-name><tp:taxon-name-part taxon-name-part-type="subfamily">Crassostreinae</tp:taxon-name-part></tp:taxon-name> the tentacles are arranged in an alternating large-small pattern but in <italic><tp:taxon-name><tp:taxon-name-part taxon-name-part-type="genus" reg="Talonostrea">T.</tp:taxon-name-part> <tp:taxon-name-part taxon-name-part-type="species" reg="salpinx">salpinx</tp:taxon-name-part></tp:taxon-name></italic> the inner mantle fold tentacles are all of the same size. The mantle tentacle arrangement has not been described for other <italic><tp:taxon-name><tp:taxon-name-part taxon-name-part-type="genus" reg="Talonostrea">Talonostrea</tp:taxon-name-part></tp:taxon-name></italic> species. Genetic distance between <italic><tp:taxon-name><tp:taxon-name-part taxon-name-part-type="genus" reg="Talonostrea">T.</tp:taxon-name-part> <tp:taxon-name-part taxon-name-part-type="species" reg="salpinx">salpinx</tp:taxon-name-part></tp:taxon-name></italic> and the other two <italic><tp:taxon-name><tp:taxon-name-part taxon-name-part-type="genus" reg="Talonostrea">Talonostrea</tp:taxon-name-part></tp:taxon-name></italic> species is remarkably high (~20% and ~7% for <italic><abbrev xmlns:xlink="http://www.w3.org/1999/xlink" xlink:title="cytochrome oxidase subunit I" id="ABBRID0EEIBG" xlink:type="simple">cox1</abbrev></italic> and <abbrev xmlns:xlink="http://www.w3.org/1999/xlink" xlink:title="16S rRNA" id="ABBRID0EIIBG" xlink:type="simple">16S</abbrev> genes respectively). Such a high genetic divergence combined with a unique morphology might justify the assignment of this new species to a distinct genus of <tp:taxon-name><tp:taxon-name-part taxon-name-part-type="subfamily">Crassostreinae</tp:taxon-name-part></tp:taxon-name>. However, we believe that its assignment to the genus <italic><tp:taxon-name><tp:taxon-name-part taxon-name-part-type="genus" reg="Talonostrea">Talonostrea</tp:taxon-name-part></tp:taxon-name></italic> is a more conservative approach as it avoids erecting a monotypic genus. This study emphasizes once again that our knowledge of the evolutionary diversity of oysters is far from complete and that molecular data are essential for a robust taxonomic identification and classification of oyster taxa.</p></tp:treatment-sec><ref-list><ref id="B4"><mixed-citation xmlns:xlink="http://www.w3.org/1999/xlink" xlink:type="simple"><person-group><name name-style="western"><surname>Al-Yamani</surname><given-names>F</given-names></name><name name-style="western"><surname>Bishop</surname><given-names>J</given-names></name><name name-style="western"><surname>Essa</surname><given-names>RM</given-names></name><name name-style="western"><surname>Al-Husaini</surname><given-names>M</given-names></name><name name-style="western"><surname>Al-Ghadban</surname><given-names>AN</given-names></name></person-group> (<year>2004</year>) <source>Oceanographic Atlas of Kuwait’s Waters.</source><publisher-name>Safat</publisher-name>, <publisher-loc>Kuwait. Kuwait Institute for Scientific Research and Environment Public Authority</publisher-loc>, <size units="page">203 pp</size>.</mixed-citation></ref><ref id="B22"><mixed-citation xmlns:xlink="http://www.w3.org/1999/xlink" xlink:type="simple"><person-group><name name-style="western"><surname>Pokavanich</surname><given-names>T</given-names></name><name name-style="western"><surname>Polikarpov</surname><given-names>I</given-names></name><name name-style="western"><surname>Lennox</surname><given-names>A</given-names></name><name name-style="western"><surname>Al-Hulail</surname><given-names>F</given-names></name><name name-style="western"><surname>Al-Said</surname><given-names>T</given-names></name><name name-style="western"><surname>Al-Enezi</surname><given-names>E</given-names></name><name name-style="western"><surname>Al-Yamani</surname><given-names>F</given-names></name><name name-style="western"><surname>Stokozov</surname><given-names>N</given-names></name><name name-style="western"><surname>Shuhaibar</surname><given-names>B</given-names></name></person-group> (<year>2013</year>) Comprehensive investigation of summer hydrodynamic and water quality characteristics of desertic shallow water body: Kuwait Bay. Proceedings of the 7<sup>th</sup> International Conference on Coastal Dynamics (Arcachon, France), 1253–1264.</mixed-citation></ref><ref id="B21"><mixed-citation xmlns:xlink="http://www.w3.org/1999/xlink" xlink:type="simple"><person-group><name name-style="western"><surname>Omar</surname><given-names>SAS</given-names></name><name name-style="western"><surname>Roy</surname><given-names>WY</given-names></name></person-group> (<year>2014</year>) Ecology and environment of Boubyan Island in Kuwait. KISR Kuwait and Ross Publishing USA, 292 pp.</mixed-citation></ref><ref id="B14"><mixed-citation xmlns:xlink="http://www.w3.org/1999/xlink" xlink:type="simple"><person-group><name name-style="western"><surname>Inaba</surname><given-names>A</given-names></name><name name-style="western"><surname>Torigoe</surname><given-names>K</given-names></name></person-group> (<year>2004</year>) <article-title>Oysters in the world. Part 2. Systematic description of the Recent oysters.</article-title><source>Bulletin of the Nishinomiya Shell Museum</source><volume>3</volume>: <fpage>1</fpage>–<lpage>63</lpage>.</mixed-citation></ref><ref id="B19"><mixed-citation xmlns:xlink="http://www.w3.org/1999/xlink" xlink:type="simple"><person-group><name name-style="western"><surname>Li</surname><given-names>X</given-names></name><name name-style="western"><surname>Qi</surname><given-names>Z</given-names></name></person-group> (<year>1994</year>) <article-title>Studies on the comparative anatomy, systematic classification and evolution of Chinese oysters (In Chinese).</article-title><source>Studia Marina Sinica</source><volume>35</volume>: <fpage>143</fpage>–<lpage>173</lpage>.</mixed-citation></ref><ref id="B8"><mixed-citation xmlns:xlink="http://www.w3.org/1999/xlink" xlink:type="simple"><person-group><name name-style="western"><surname>Cavaleiro</surname><given-names>NP</given-names></name><name name-style="western"><surname>Lazoski</surname><given-names>C</given-names></name><name name-style="western"><surname>Tureck</surname><given-names>CR</given-names></name><name name-style="western"><surname>Melo</surname><given-names>CMR</given-names></name><name name-style="western"><surname>do Amaral</surname><given-names>VS</given-names></name><name name-style="western"><surname>Lomovasky</surname><given-names>BJ</given-names></name><name name-style="western"><surname>Absher</surname><given-names>TM</given-names></name><name name-style="western"><surname>Solé-Cava</surname><given-names>AM</given-names></name></person-group> (<year>2019</year>) <article-title><italic><tp:taxon-name><tp:taxon-name-part taxon-name-part-type="genus">Crassostrea</tp:taxon-name-part> <tp:taxon-name-part taxon-name-part-type="species">talonata</tp:taxon-name-part></tp:taxon-name></italic>, a new threat to native oyster (<tp:taxon-name><tp:taxon-name-part taxon-name-part-type="class">Bivalvia</tp:taxon-name-part></tp:taxon-name>: <tp:taxon-name><tp:taxon-name-part taxon-name-part-type="family">Ostreidae</tp:taxon-name-part></tp:taxon-name>) culture in the Southwest Atlantic.</article-title><source>Journal of Experimental Marine Biology and Ecology</source><volume>511</volume>: <fpage>91</fpage>–<lpage>99</lpage>. <ext-link xlink:type="simple" ext-link-type="doi" xlink:href="10.1016/j.jembe.2018.11.011">https://doi.org/10.1016/j.jembe.2018.11.011</ext-link></mixed-citation></ref><ref id="B34"><mixed-citation xmlns:xlink="http://www.w3.org/1999/xlink" xlink:type="simple"><person-group><name name-style="western"><surname>Wu</surname><given-names>X</given-names></name><name name-style="western"><surname>Xiao</surname><given-names>S</given-names></name><name name-style="western"><surname>Yu</surname><given-names>Z</given-names></name></person-group> (<year>2013</year>) <article-title>Mitochondrial DNA and morphological identification of <italic><tp:taxon-name><tp:taxon-name-part taxon-name-part-type="genus">Crassostrea</tp:taxon-name-part> <tp:taxon-name-part taxon-name-part-type="species">zhanjiangensis</tp:taxon-name-part></tp:taxon-name></italic> sp. nov. (<tp:taxon-name><tp:taxon-name-part taxon-name-part-type="class">Bivalvia</tp:taxon-name-part></tp:taxon-name>: <tp:taxon-name><tp:taxon-name-part taxon-name-part-type="family">Ostreidae</tp:taxon-name-part></tp:taxon-name>): a new species in Zhanjiang, China.</article-title><source>Aquatic Living Resources</source><volume>26</volume>: <fpage>273</fpage>–<lpage>280</lpage>. <ext-link xlink:type="simple" ext-link-type="doi" xlink:href="10.1051/alr/2013065">https://doi.org/10.1051/alr/2013065</ext-link></mixed-citation></ref><ref id="B32"><mixed-citation xmlns:xlink="http://www.w3.org/1999/xlink" xlink:type="simple"><person-group><name name-style="western"><surname>Torigoe</surname><given-names>K</given-names></name></person-group> (<year>1981</year>) Oysters in Japan. Journal of science of the Hiroshima University Ser B, Div. 1 (Zoology) 29(2): 291–347.</mixed-citation></ref></ref-list></tp:taxon-treatment>
